# Supplementary material for: Integrating single-cell multimodal epigenomic data using 1D convolutional neural networks
Source: Bioinformatics. 2025 Jan 16;41(1):btae705. doi: 10.1093/bioinformatics/btae705 (PMC11751632; doi:10.1093/bioinformatics/btae705)
Supplement: btae705_Supplementary_Data [file btae705_supplementary_data.zip]

Archive with 2 entries (2 files):
- ConvNetVAE_manuscript_bioinfo_supplementary.pdf
- OP-CBIO240715_AuthorCorr_AttachmentsFolder_ConvNetVAE_manuscript_bioinfo_supplementary[AU].pdf
